# Supplementary material for: Knock-out of the critical nitric oxide synthase regulator DDAH1 in mice impacts amphetamine sensitivity and dopamine metabolism
Source: J Neural Transm (Vienna). 2023 Feb 16;130(9):1097–112. doi: 10.1007/s00702-023-02597-7 (PMC10460711; doi:10.1007/s00702-023-02597-7)
Supplement: Supplementary file 1 — Supplementary file1 (XLSX 26 kb) [file 702_2023_2597_MOESM1_ESM.xlsx]

## Sheet: Tabelle1
Knockout of the critical nitric oxide synthase regulator DDAH in mice impacts amphetamine sensitivity and dopamine metabolism Alena A. Kozlova ORCID: 0000-0002-0254-6264, Elena Rubets, Magdalini Rafaela Vareltzoglou, Natalia Jarzebska, Vinitha Nair Ragavan, Yingjie Chen, J. Martens-Lobenhoffer, Stefanie M. Bode-Böger, Raul R. Gainetdinov ORCID:0000-0003-2951-6038, Roman N. Rodionov,* ORCID:0000-0…
TEST	Area	Pheno	Gender	Mean	SD	Stat	DF	F-value	P-value
DOPAC (mg/g protein)	CPu	wt	Female	235.320	32.847	Genotype	(1, 23)	8.013	.009*
			Male	170.007	24.483	Sex	(1, 23)	.812	.377
		ko	Female	114.188	29.985	Interaction	(1, 23)	1.839	.188
			Male	127.349	27.761
	DR	wt	Female	56.033	20.000	Genotype	(1, 16)	1.280	.275
			Male	102.729	20.000	Sex	(1, 16)	1.902	.187
		ko	Female	45.477	28.284	Interaction	(1, 16)	.447	.513
			Male	61.680	21.909
	NAcc	wt	Female	181.188	34.093	Genotype	(1, 22)	1.150	.295
			Male	151.734	26.593	Sex	(1, 22)	.336	.568
		ko	Female	45.477	31.123	Interaction	(1, 22)	.152	.700
			Male	61.680	28.814
	PFC	wt	Female	74.467	16.501	Genotype	(1, 14)	.533	.477
			Male	39.280	19.053	Sex	(1, 14)	2.401	.144
		ko	Female	76.443	16.501	Interaction	(1, 14)	.371	.552
			Male	61.111	12.473
	Pir	wt	Female	130.164	26.816	Genotype	(1, 22)	7.575	.012*
			Male	167.016	19.988	Sex	(1, 22)	.135	.717
		ko	Female	91.379	26.816	Interaction	(1, 22)	1.328	.261
			Male	72.342	33.664
Dopamine (mg/g protein)	CPu	wt	Female	1601.698	255.867	Genotype	(1, 23)	.869	.361
			Male	1134.232	190.712	Sex	(1, 23)	1.087	.308
		ko	Female	1159.183	233.573	Interaction	(1, 23)	1.065	.313
			Male	1156.824	216.247
	DR	wt	Female	229.496	115.129	Genotype	(1, 20)	.529	.476
			Male	394.572	106.589	Sex	(1, 20)	.001	.978
		ko	Female	311.998	141.004	Interaction	(1, 20)	2.032	.169
			Male	140.200	106.589
	NAcc	wt	Female	1291.277	316.619	Genotype	(1, 23)	1.476	.237
			Male	1278.350	235.994	Sex	(1, 23)	.110	.743
		ko	Female	1031.969	289.033	Interaction	(1, 23)	.081	.778
			Male	860.051	267.592
	PFC	wt	Female	193.162	51.564	Genotype	(1, 20)	1.045	.319
			Male	97.885	40.765	Sex	(1, 20)	1.794	.196
		ko	Female	213.240	57.651	Interaction	(1, 20)	.374	.548
			Male	177.684	43.580
	Pir	wt	Female	625.692	319.313	Genotype	(1, 23)	1.337	.259
			Male	1265.443	238.002	Sex	(1, 23)	.393	.537
		ko	Female	763.930	291.492	Interaction	(1, 23)	2.716	.113
			Male	476.751	269.869
Noradrenaline	CPu	wt	Female	98.400	57.866	Genotype	(1, 12)	.027	.873
			Male	154.273	105.823	Sex	(1, 12)	.726	.411
		ko	Female	116.512	70.888	Interaction	(1, 12)	1.793	.205
			Male	72.753	16.464
	DR	wt	Female	160.698	136.501	Genotype	(1, 15)	.051	.824
			Male	166.047	8.246	Sex	(1, 15)	.590	.454
		ko	Female	226.819	153.179	Interaction	(1, 15)	.099	.758
			Male	193.803	106.289
	NAcc	wt	Female	138.016	121.763	Genotype	(1, 13)	.562	.467
			Male	108.165	43.767	Sex	(1, 13)	.008	.932
		ko	Female	143.927	42.938	Interaction	(1, 13)	.033	.960
			Male	109.678	23.888
	PFC	wt	Female	104.952	31.852	Genotype	(1, 22)	.175	.680
			Male	97.986	33.865	Sex	(1, 22)	3.277	.084
		ko	Female	120.791	70.270	Interaction	(1, 22)	.013	.909
			Male	114.252	40.407
	Pir	wt	Female	130.913	127.161	Genotype	(1, 12)	.000	.989
			Male	122.809	30.618	Sex	(1, 12)	.725	.411
		ko	Female	91.320	22.199	Interaction	(1, 12)	.056	.817
			Male	100.427	29.488
