# Supplementary material for: Knock-out of the critical nitric oxide synthase regulator DDAH1 in mice impacts amphetamine sensitivity and dopamine metabolism
Source: J Neural Transm (Vienna). 2023 Feb 16;130(9):1097–112. doi: 10.1007/s00702-023-02597-7 (PMC10460711; doi:10.1007/s00702-023-02597-7)
Supplement: Supplementary file 2 — Supplementary file2 (XLSX 18 kb) [file 702_2023_2597_MOESM2_ESM.xlsx]

## Sheet: Tabelle1
Knockout of the critical nitric oxide synthase regulator DDAH in mice impacts amphetamine sensitivity and dopamine metabolism Alena A. Kozlova ORCID: 0000-0002-0254-6264, Elena Rubets, Magdalini Rafaela Vareltzoglou, Natalia Jarzebska, Vinitha Nair Ragavan, Yingjie Chen, J. Martens-Lobenhoffer, Stefanie M. Bode-Böger, Raul R. Gainetdinov ORCID:0000-0003-2951-6038, Roman N. Rodionov,* ORCID:0000-0…
TEST	Variable	Pheno	Gender	Mean	SD	Stat	DF	F-value	P-value
Body weight change	Diff Weight over experimental time (g)	wt	Female	-.182	.435	Genotype	(1, 22)	1.454	.241
			Male	.207	.682	Sex	(1, 22)	1.351	.258
		ko	Female	.220	.220	Interaction	(1, 22)	.040	.843
			Male	.495	.495
Body weight at day 1	Body weight (g)	wt	Female	20.764	.622	Genotype	(1, 22)	4.394	.048*
			Male	24.793	2.283	Sex	(1, 22)	7.996	.010*
		ko	Female	19.813	.358	Interaction	(1, 22)	1.337	.260
			Male	21.504	2.988
Brain	Size (mm2)	wt	Female	63.559	6.387	Genotype	(1, 22)	.631	.435
			Male	58.625	7.208	Sex	(1, 22)	1.058	.315
		ko	Female	62.648	4.086	Interaction	(1, 22)	1.458	.240
			Male	63.042	3.058
	Weight corrected for BW %	wt	Female	2.207	.070	Genotype	(1, 22)	.348	.561
			Male	1.770	.253	Sex	(1, 22)	10.697	.003*
		ko	Female	2.144	.170	Interaction	(1, 22)	1.551	.226
			Male	1.948	.313
Food consumption	Weight over experimental time (g)	wt	Female	53.082	7.208	Genotype	(1, 22)	.708	.409
			Male	57.581	8.189	Sex	(1, 22)	2.337	.141
		ko	Female	49.946	7.831	Interaction	(1, 22)	.017	.896
			Male	55.295	8.298
Neurological deficit score	Total score	wt	Female	4	3.082	Genotype	(1, 22)	1.499	.234
			Male	2.875	2.531	Sex	(1, 22)	1.321	.263
		ko	Female	2.8	2.280	Interaction	(1, 22)	.001	.980
			Male	1.625	2.134
	Circle leaving (s)	wt	Female	1.770	.591	Genotype	(1, 22)	.267	.610
			Male	3.943	2.866	Sex	(1, 22)	1.817	.191
		ko	Female	2.474	1.108	Interaction	(1, 22)	1.988	.172
			Male	2.425	1.701
	Beam crossing 1 cm	wt	Female	88.296	58.754	Genotype	(1, 22)	.003	.958
			Male	76.481	62.368	Sex	(1, 22)	.386	.541
		ko	Female	91.704	70.581	Interaction	(1, 22)	.033	.858
			Male	70.198	72.006
	Beam crossing 1.5 cm	wt	Female	117.256	35.135	Genotype	(1, 22)	1.129	.299
			Male	110.071	65.894	Sex	(1, 22)	.031	.861
		ko	Female	89.294	73.296	Interaction	(1, 22)	.017	.898
			Male	88.178	50.248
	Beam crossing 3 cm	wt	Female	134.80	48.706	Genotype	(1, 22)	2.173	.155
			Male	62.457	60.789	Sex	(1, 22)	3.950	.059
		ko	Female	75.908	94.771	Interaction	(1, 22)	.580	.454
			Male	43.797	55.597
Open field	Distance moved (cm)	wt	Female	2366.844	622.569	Genotype	(1, 22)	.803	.380
			Male	2840.361	553.241	Sex	(1, 22)	.005	.942
		ko	Female	3193.202	1654.364	Interaction	(1, 22)	1.889	.183
			Male	2666.233	686.350
	Velocity (cm/s)	wt	Female	3.946	1.038	Genotype	(1, 22)	.820	.375
			Male	4.764	.916	Sex	(1, 22)	.001	.982
		ko	Female	5.335	1.010	Interaction	(1, 22)	1.824	.191
			Male	4.490	.916
	Cumulative duration in center zone (s)	wt	Female	8.863	6.263	Genotype	(1, 22)	4.122	.055
			Male	14.426	9.672	Sex	(1, 22)	.276	.604
		ko	Female	29.359	26.207	Interaction	(1, 22)	2184	.154
			Male	17.654	12.320
Tail suspension	Immobility time (s)	wt	Female	172.590	56.122	Genotype	(1, 13)b	.341	.569
			Male	198.260	22.912	Sex	(1, 13)	.292	.598
		ko	Female	158.575	28.061	Interaction	(1, 13)	.035	.854
			Male	171.035	22.912
Forced swimming test	Immobility time (s)	wt	Female	172.33	48.148	Genotype	(1, 21)a	1.673	.210
			Male	180.022	68.750	Sex	(1, 21)	3.919	.061
		ko	Female	99.628	61.835	Interaction	(1, 21)	2.777	.110
			Male	189.186	49.378
Marble burying	% of burying	wt	Female	63	14.404	Genotype	(1, 22)	.350	.560
			Male	50	28.030	Sex	(1, 22)	.787	.385
		ko	Female	65	20	Interaction	(1, 22)	.156	.697
			Male	60	29.277
Nestlet shredding	Shredding (g)	wt	Female	.807	4.760	Genotype	(1, 22)	.067	.798
			Male	1.025	1.919	Sex	(1, 22)	2.854	.105
		ko	Female	-1.250	3.784	Interaction	(1, 22)	2.410	.135
			Male	3.906	4909
Elevated plus maze	Distance moved (cm)	wt	Female	1370.676	241.525	Genotype	(1, 22)	1.728	.202
			Male	1541.686	265.096	Sex	(1, 22)	.210	.651
		ko	Female	1636.774	284.221	Interaction	(1, 22)	1.170	.291
			Male	1567.575	297.870
	Velocity (cm/s)	wt	Female	2.286	.402	Genotype	(1, 22)	1.724	.203
			Male	2.572	.441	Sex	(1, 22)	.215	.647
		ko	Female	2.729	.474	Interaction	(1, 22)	1.169	.291
			Male	2.615	.497
	Cumulative duration in center zone (s)	wt	Female	1.504	1.619	Genotype	(1, 22)	.579	.455
			Male	.640	.616	Sex	(1, 22)	.032	.860
		ko	Female	1.328	.725	Interaction	(1, 22)	1.002	.328
			Male	1.930	2.861
	Cumulative duration in close arm (s)	wt	Female	353.456	97.446	Genotype	(1, 22)	.847	.367
			Male	365.910	78.877	Sex	(1, 22)	.013	.909
		ko	Female	330.650	84.760	Interaction	(1, 22)	.063	.804
			Male	326.040	81.597
	Cumulative duration in open arm (s)	wt	Female	51.12	16.042	Genotype	(1, 22)	.648	.429
			Male	61.48	31.684	Sex	(1, 22)	.052	.822
		ko	Female	73.79	47.378	Interaction	(1, 22)	1.203	.285
			Male	58.00	17.756
Social interaction	Distance moved (cm)	wt	Female	3460.248	922.583	Genotype	(1, 22)	.018	.894
			Male	3661.332	2540.752	Sex	(1, 22)	.100	.755
		ko	Female	3788.922	1301.438	Interaction	(1, 22)	.365	.552
			Male	3144.767	1250.986
	Velocity (cm/s)	wt	Female	5.806	1.553	Genotype	(1, 22)	.009	.927
			Male	6.155	4.314	Sex	(1, 22)	.062	.805
		ko	Female	6.340	2.182	Interaction	(1, 22)	.297	.591
			Male	5.402	2.061
	Frequency of interaction	wt	Female	15.400	5.319	Genotype	(1, 22)	3.349	.081
			Male	16.750	4.713	Sex	(1, 22)	.343	.564
		ko	Female	21.800	4.711	Interaction	(1, 22)	1.518	.231
			Male	18.000	5.781
	Cumulative duration	wt	Female	29.894	18.545	Genotype	(1, 22)	.052	.822
	of interaction (s)		Male	33.570	11.229	Sex	(1, 22)	.051	.823
	manual	ko	Female	33.576	13.821	Interaction	(1, 22)	.119	.734
			Male	32.813	19.225
Novel object recognition	Cumulative duration Object exploration (s)	wt	Female	36.903	14.415	Genotype	(1, 22)	5.900	.024*
			Male	81.889	70.001	Sex	(1, 22)	.038	.848
		ko	Female	114.390	76.010	Interaction	(1, 22)	.171	.083
			Male	110.263	82.500
	Preference Index (%)	wt	Female	37.553	31.008	Genotype	(1, 22)	.379	.544
			Male	28.847	28.809	Sex	(1, 22)	1.825	.190
		ko	Female	21.528	20.143	Interaction	(1, 22)	.067	798
			Male	17.983	24.662
Sucrose preference test	Overall preference index	wt	Female	92.019	3.279	Genotype	(1, 22)	1.067	.313
			Male	90.808	3.712	Sex	(1, 22)	.730	.402
		ko	Female	90.572	3.267	Interaction	(1, 22)	.004	.951
			Male	89.524	2.787
	Preference index baseline day1	wt	Female	.6332	.177	Genotype	(1, 22)	.301	.589
			Male	.6919	.101	Sex	(1, 22)	.025	.877
		ko	Female	.6602	.096	Interaction	(1, 22)	1.321	.263
			Male	.6156	.073
	Preference index baseline day2	wt	Female	.4146	.183	Genotype	(1, 22)	.002	.969
			Male	.3807	.169	Sex	(1, 22)	.330	.571
		ko	Female	.3493	.069	Interaction	(1, 22)	1.327	.262
			Male	.4507	.126
	Preference index test day1	wt	Female	.9066	.042	Genotype	(1, 22)	.922	.347
			Male	.8886	.051	Sex	(1, 22)	1.063	.314
		ko	Female	.8899	.040	Interaction	(1, 22)	.005	.947
			Male	.8694	.046
	Preference index test day2	wt	Female	.924	.031	Genotype	(1, 22)	.689	.415
			Male	.906	.042	Sex	(1, 22)	.644	.431
		ko	Female	.906	.028	Interaction	(1, 22)	.185	.672
			Male	.901	.031
	Preference index test day3	wt	Female	.933	.028	Genotype	(1, 22)	1.365	.255
			Male	.9320	.025	Sex	(1, 22)	.059	.811
		ko	Female	.921	.039	Interaction	(1, 22)	.027	.870
			Male	.916	.028
	Total consumption baseline day1	wt	Female	6.858	1.158	Genotype	(1, 22)	.036	.852
			Male	6.767	1.196	Sex	(1, 22)	.041	.841
		ko	Female	6.774	1.166	Interaction	(1, 22)	.000	.993
			Male	6.675	1.108
	Total consumption baseline day2	wt	Female	6.118	1.149	Genotype	(1, 22)	.534	.473
			Male	5.832	.922	Sex	(1, 22)	.118	.734
		ko	Female	5.456	.795	Interaction	(1, 22)	1.344	.259
			Male	5.982	.636
	Total consumption test day1	wt	Female	14.88	4.649	Genotype	(1, 22)	.509	.483
			Male	12.852	3.191	Sex	(1, 22)	.286	.598
		ko	Female	13.719	5.295	Interaction	(1, 22)	.477	.497
			Male	12.833	3.790
	Total consumption test day2	wt	Female	12.084	5.000	Genotype	(1, 22)	.136	.716
			Male	10.347	2.141	Sex	(1, 22)	.328	.572
		ko	Female	10.624	3.430	Interaction	(1, 22)	.397	.535
			Male	10.723	3.836
	Total consumption test day3	wt	Female	12.142	5.664	Genotype	(1, 22)	.002	.966
			Male	10.041	2.495	Sex	(1, 22)	.245	.626
		ko	Female	10.916	4.845	Interaction	(1, 22)	.634	.434
			Male	11.406	3.635
Amphetamine induced	$Distance moved (cm)					Time	(17, 357)	19.322	<.001*
locomotor activity						Genotype	(1, 22)	0.028	.868
						Sex	(1, 22)	0.023	.880
						Time*Sex	(17, 357)	1.318	.178
						Time*Genotype	(17, 357)	2.62	.047*
						Time*Genotype*Sex	(17, 357)	1.198	.264
	Respone 5-10 min following AMPH distance moved (cm)	wt	Female	6992.810	797.476	Genotype	(1, 22)	8.414	.009
			Male	5137.863	673.990	Sex	(1, 22)	5.212	.033
		ko	Female	4687.690	797.476	Interaction	(1, 22)	0.069	.795
			Male	3215.777	630.460
	Baseline distance moved (cm)	wt	Female	7207.960	1157.823	Genotype	(1, 22)	.620	.440
			Male	7851.392	1274.109	Sex	(1, 22)	.000	.991
		ko	Female	8458.050	3291.774	Interaction	(1, 22)	.740	.399
			Male	7796.346	1410.978
	Baseline velocity (cm/s)	wt	Female	4.011	.646	Genotype	(1, 22)	.511	.483
			Male	4.426	.639	Sex	(1, 22)	.011	.919
		ko	Female	4.679	1.802	Interaction	(1, 22)	.816	.377
			Male	4.348	.783
	AMPH total response in distance moved (s)	wt	Female	32878.300	11542.899	Genotype	(1, 22)	.002	.967
			Male	43288.985	16068.469	Sex	(1, 22)	.051	.824
		ko	Female	45213.340	26867.128	Interaction	(1, 22)	2.785	.110
			Male	31554.612	14977.820
	AMPH total respone velocity (cm/s)	wt	Female	10.859	3.625	Genotype	(1, 22)	.030	.865
			Male	14.627	5.111	Sex	(1, 22)	.149	.703
		ko	Female	14.130	8.046	Interaction	(1, 22)	1.534	.229
			Male	12.153	5.449
a datapoint missing due to technical problem with recording
a datapoint missing due to technical problem with recording
§ RM ANOVA, all other 2-way ANOVA
